# Supplementary material for: Diverse Single-Stranded DNA Viruses Identified in Chicken Buccal Swabs
Source: Microorganisms. 2021 Dec 16;9(12):2602. doi: 10.3390/microorganisms9122602 (PMC8703526; doi:10.3390/microorganisms9122602)
Supplement: Supplementary file 1 [file microorganisms-09-02602-s001.zip]

Archive with 1 entries (1 files):
- microorganisms-1456978-supplementary.xlsx
