# Supplementary material for: Diverse Single-Stranded DNA Viruses Identified in Chicken Buccal Swabs
Source: Microorganisms. 2021 Dec 16;9(12):2602. doi: 10.3390/microorganisms9122602 (PMC8703526; doi:10.3390/microorganisms9122602)
Supplement: Supplementary file 1 [file microorganisms-09-02602-s001.zip › microorganisms-1456978-supplementary.xlsx]

## Sheet: Mapping
Table S1: Read mapping summary (average fold, genome coverage, based covered and number of reads) to the genomes of the viruses and circular molecules identified in this study.
Viruses / group			C2				C4				C5				C6				C7				C8				Control
	#ID	Length	Avg_fold	Covered_percent	Covered_bases	Reads	Avg_fold	Covered_percent	Covered_bases	Reads	Avg_fold	Covered_percent	Covered_bases	Reads	Avg_fold	Covered_percent	Covered_bases	Reads	Avg_fold	Covered_percent	Covered_bases	Reads	Avg_fold	Covered_percent	Covered_bases	Reads	Avg_fold	Covered_percent	Covered_bases	Reads
Circoviruses	MN379598	1847	0.6562	58.6898	1084	5	12832.5	100	1847	103926	29.6806	100	1847	236	161.627	100	1847	1300	3.5961	93.0698	1719	29	1.5268	69.3557	1281	15	0	0	0	0
Circoviruses	MN379599	1902	0	0	0	0	119.677	100	1902	963	44.5799	100	1902	354	25.1462	100	1902	202	0.4958	32.4395	617	4	0	0	0	0	0	0	0	0
Circoviruses	MN379600	1910	0	0	0	0	18.1974	81.8325	1563	152	0	0	0	0	0.844	23.8743	456	7	5.9764	100	1910	51	0	0	0	0	0	0	0	0
Genomoviruses	MN379593	2163	0	0	0	0	0	0	0	0	0	0	0	0	0	0	0	0	16.3823	90.3837	1955	151	76.2899	96.4401	2086	692	0	0	0	0
Genomoviruses	MN379601	2144	14.3484	100	2144	136	7.0793	44.2164	948	65	33.9109	59.4216	1274	307	21.666	39.319	843	198	78.9137	100	2144	716	1.0527	32.7425	702	9	0	0	0	0
Genomoviruses	MN379602	2127	9.9116	100	2127	94	95.0465	100	2127	880	350.786	100	2127	3134	915.605	100	2127	8233	126449	100	2127	1161535	85345.2	100	2127	770045	7.4814	5.1246	109	264
Genomoviruses	MN379603	2270	0.6313	43.348	984	6	42.0811	100	2270	407	0	0	0	0	0	0	0	0	0	0	0	0	0	0	0	0	0	0	0	0
Genomoviruses	MN379604	2222	0	0	0	0	68.4613	100	2222	652	0	0	0	0	0	0	0	0	0	0	0	0	0.0198	1.9802	44	1	0	0	0	0
Genomoviruses	MN379605	2216	0	0	0	0	827.555	100	2216	7822	46.111	100	2216	417	230.63	100	2216	2150	762.466	100	2216	7192	4.7446	94.3141	2090	44	0	0	0	0
Genomoviruses	MN379606	2191	2.5828	90.6892	1987	25	33.3396	100	2191	314	0	0	0	0	0	0	0	0	0	0	0	0	0	0	0	0	0	0	0	0
Genomoviruses	MN379607	2180	0	0	0	0	26.4862	100	2180	236	0	0	0	0	138.726	100	2180	1267	216.425	100	2180	1961	580.99	100	2180	5239	0	0	0	0
Genomoviruses	MN379608	2173	0	0	0	0	202.472	100	2173	1857	0	0	0	0	0	0	0	0	0	0	0	0	0.2306	14.174	308	2	0	0	0	0
Genomoviruses	MN379609	2142	0	0	0	0	3.8016	100	2142	30	0	0	0	0	0	0	0	0	0	0	0	0	0	0	0	0	0	0	0	0
Genomoviruses	MN379610	2145	0.6681	32.5874	699	6	244.191	100	2145	2233	0.1166	11.655	250	1	0	0	0	0	0	0	0	0	0	0	0	0	0	0	0	0
Genomoviruses	MN379611	2236	0.5809	40.4741	905	6	1216.54	100	2236	11744	5.8412	71.5116	1599	55	0	0	0	0	97.86	100	2236	942	97.2898	100	2236	918	0	0	0	0
Genomoviruses	MN379612	2189	0	0	0	0	0.1818	9.0909	199	2	0	0	0	0	0	0	0	0	49.492	100	2189	455	15.6834	39.196	858	223	0	0	0	0
Genomoviruses	MN379613	2182	0	0	0	0	0	0	0	0	0	0	0	0	0	0	0	0	36.1485	100	2182	328	0	0	0	0	0	0	0	0
Genomoviruses	MN379614	2160	0	0	0	0	0	0	0	0	0	0	0	0	0	0	0	0	23.6759	100	2160	216	103.212	100	2160	943	0	0	0	0
Genomoviruses	MN379615	2183	0.115	11.4979	251	1	0.7009	51.7178	1129	7	0	0	0	0	0	0	0	0	3000.49	100	2183	27826	275.68	100	2183	2563	0	0	0	0
Genomoviruses	MN379616	2161	2.7219	81.7214	1766	27	13.1333	90.1435	1948	123	130.183	100	2161	1184	111.473	100	2161	1011	21.5956	100	2161	201	38.6553	100	2161	351	0	0	0	0
Genomoviruses	MN379617	2206	7.2004	100	2206	69	0	0	0	0	0	0	0	0	0	0	0	0	0	0	0	0	0	0	0	0	0	0	0	0
Smacoviruses	MN379618	2452	11.2088	100	2452	116	0	0	0	0	21.0979	59.7879	1466	213	0	0	0	0	0	0	0	0	0	0	0	0	0	0	0	0
Smacoviruses	MN379619	2534	0	0	0	0	63.4088	100	2534	673	0	0	0	0	4.4751	37.5691	952	53	5.5189	94.8303	2403	59	0.1977	16.693	423	2	0	0	0	0
Smacoviruses	MN379620	2532	0	0	0	0	8.7579	100	2532	94	0.2638	26.3823	668	3	31.8416	100	2532	336	0	0	0	0	0	0	0	0	0	0	0	0
Smacoviruses	MN379621	2442	0.3104	16.4619	402	3	28.2219	99.7952	2437	289	5.9349	41.81	1021	58	0	0	0	0	0	0	0	0	0	0	0	0	0	0	0	0
Smacoviruses	MN379622	2608	0	0	0	0	0	0	0	0	21.8585	100	2608	232	0.0962	9.6242	251	1	0	0	0	0	0.1979	9.1258	238	3	0	0	0	0
Smacoviruses	MN379623	2528	0	0	0	0	0	0	0	0	17.0222	100	2528	177	0	0	0	0	0	0	0	0	0	0	0	0	0	0	0	0
Smacoviruses	MN379624	2394	0	0	0	0	0.1044	10.4428	250	1	50.8747	100	2394	495	0	0	0	0	0	0	0	0	0.3137	21.0109	503	3	0	0	0	0
Smacoviruses	MN379625	2574	0	0	0	0	0.256	22.2611	573	3	0	0	0	0	95.3648	100	2574	1029	0.4472	29.4872	759	6	0	0	0	0	0	0	0	0
Smacoviruses	MN379626	2573	0	0	0	0	0.4839	14.4578	372	8	0	0	0	0	0.2351	16.44	423	5	7.3187	100	2573	77	0	0	0	0	0	0	0	0
Smacoviruses	MN379627	2419	0	0	0	0	0	0	0	0	14.7358	40.5126	980	147	0	0	0	0	10.2757	100	2419	104	0	0	0	0	0	0	0	0
Smacoviruses	MN379628	2405	0	0	0	0	0	0	0	0	14.9946	72.973	1755	151	0	0	0	0	0	0	0	0	69.3613	100	2405	697	0	0	0	0
unclassified cressdnaviruses	MN379584	1934	0	0	0	0	38.4126	100	1934	326	1.4783	41.0548	794	15	0	0	0	0	0	0	0	0	0	0	0	0	0	0	0	0
unclassified cressdnaviruses	MN379585	2863	0	0	0	0	6.4813	100	2863	83	0	0	0	0	8.7338	91.0933	2608	113	0	0	0	0	1.0908	24.2752	695	13	0	0	0	0
unclassified cressdnaviruses	MN379586	1933	0	0	0	0	6.8479	100	1933	59	0.6844	32.1262	621	6	11.1407	91.8779	1776	100	1.1562	55.4578	1072	10	1.1593	45.939	888	9	0	0	0	0
unclassified cressdnaviruses	MN379587	1690	0	0	0	0	4.5805	94.5562	1598	32	0	0	0	0	0	0	0	0	0	0	0	0	0	0	0	0	0	0	0	0
unclassified cressdnaviruses	MN379588	2093	0	0	0	0	0	0	0	0	24.0597	100	2093	209	0	0	0	0	3.6498	93.8366	1964	34	0	0	0	0	0	0	0	0
unclassified cressdnaviruses	MN379589	1962	0	0	0	0	25.3741	90.7238	1780	220	7.9317	98.9806	1942	66	0	0	0	0	0	0	0	0	0	0	0	0	0	0	0	0
unclassified cressdnaviruses	MN379590	1970	0	0	0	0	22.1868	91.269	1798	192	10.5198	100	1970	92	30.2122	100	1970	278	2.4503	41.4721	817	21	3.5421	55.4822	1093	30	0	0	0	0
unclassified cressdnaviruses	MN379591	1977	0	0	0	0	11.2291	100	1977	103	5.3687	89.8837	1777	45	60.3015	100	1977	516	0	0	0	0	0.9949	47.6985	943	6	0.2534	16.5908	328	2
unclassified cressdnaviruses	MN379592	2862	0	0	0	0	2.2135	87.7708	2512	27	0	0	0	0	16.6104	96.9951	2776	198	0	0	0	0	20.5737	100	2862	247	0	0	0	0
unclassified cressdnaviruses	MN379594	2443	1.8367	79.8199	1950	19	0	0	0	0	37.5964	100	2443	379	0.1957	9.7831	239	4	0	0	0	0	0	0	0	0	0	0	0	0
unclassified cressdnaviruses	MN379595	2455	0	0	0	0	0	0	0	0	49.1324	100	2455	493	78.1222	100	2455	794	0.2041	16.5377	406	2	106.808	100	2455	1104	0	0	0	0
unclassified cressdnaviruses	MN379596	2543	0	0	0	0	0	0	0	0	0	0	0	0	0	0	0	0	9.7004	100	2543	102	4.2953	46.0873	1172	54	0	0	0	0
unclassified cressdnaviruses	MN379597	2539	0	0	0	0	0	0	0	0	0	0	0	0	0	0	0	0	0.4313	12.2883	312	6	104.835	100	2539	1113	0	0	0	0
Microviruses	MN379629	6541	0	0	0	0	23.7743	100	6541	648	0.5889	25.5771	1673	16	0.9037	35.0711	2294	26	31.4463	98.8993	6469	876	12.0974	93.9	6142	332	0	0	0	0
Microviruses	MN379630	5765	0	0	0	0	8.2172	100	5765	195	0	0	0	0	0	0	0	0	0	0	0	0	0	0	0	0	0	0	0	0
Microviruses	MN379631	5148	0	0	0	0	40.5416	100	5148	887	0	0	0	0	0	0	0	0	0	0	0	0	0	0	0	0	0	0	0	0
Microviruses	MN379632	4728	0	0	0	0	189.564	100	4728	3765	0	0	0	0	0	0	0	0	0	0	0	0	0	0	0	0	0	0	0	0
Microviruses	MN379633	4831	0	0	0	0	0	0	0	0	6.106	100	4831	122	0	0	0	0	0	0	0	0	117.434	89.0085	4300	2330	0	0	0	0
Microviruses	MN379634	5058	0	0	0	0	0	0	0	0	0.0496	4.9624	251	1	65.6481	100	5058	1395	0	0	0	0	0	0	0	0	0	0	0	0
Microviruses	MN379635	4510	0	0	0	0	0	0	0	0	0	0	0	0	29.222	100	4510	547	0	0	0	0	0	0	0	0	0	0	0	0
Microviruses	MN379636	6553	0	0	0	0	2.9699	52.7087	3454	88	4.7113	75.4769	4946	126	13.8796	97.9704	6420	328	38.3388	100	6553	1058	3.7644	60.5982	3971	107	0	0	0	0
Microviruses	MN379637	6385	0	0	0	0	0	0	0	0	0	0	0	0	0	0	0	0	21.1926	100	6385	579	1.6381	74.2835	4743	46	0	0	0	0
Microviruses	MN379638	6308	0	0	0	0	0	0	0	0	0	0	0	0	0.1281	6.5789	415	4	22.8033	99.7305	6291	606	9.5109	99.4769	6275	240	0	0	0	0
Microviruses	MN379639	6110	0	0	0	0	0	0	0	0	1.3201	64.0753	3915	33	0	0	0	0	17.5015	100	6110	447	10.082	91.162	5570	264	0	0	0	0
Microviruses	MN379640	5777	0.2567	22.8319	1319	6	0	0	0	0	0	0	0	0	0	0	0	0	12.0175	100	5777	283	0.5281	29.3578	1696	13	0	0	0	0
Microviruses	MN379641	5037	0	0	0	0	0.0498	4.9831	251	1	0	0	0	0	0	0	0	0	65.1608	100	5037	1375	0	0	0	0	0	0	0	0
Microviruses	MN379642	4939	0	0	0	0	0	0	0	0	0	0	0	0	0	0	0	0	40.036	100	4939	829	0	0	0	0	0	0	0	0
Microviruses	MN379643	4877	0	0	0	0	0	0	0	0	0	0	0	0	0	0	0	0	26.8048	100	4877	552	1.1421	29.0753	1418	30	0	0	0	0
Microviruses	MN379644	4722	0	0	0	0	0	0	0	0	0	0	0	0	0	0	0	0	9.5938	100	4722	193	0	0	0	0	0	0	0	0
Microviruses	MN379645	4253	0.0703	7.0303	299	1	0	0	0	0	3.861	88.996	3785	67	3.5702	87.7968	3734	62	35.3896	100	4253	653	20.0463	100	4253	358	0	0	0	0
Microviruses	MN379646	6710	0	0	0	0	0.1499	12.2951	825	2	0.7431	43.7407	2935	21	0.0747	6.0507	406	2	3.5772	79.1654	5312	105	43.8437	100	6710	1223	0	0	0	0
Microviruses	MN379647	6390	0	0	0	0	0.7297	23.2864	1488	22	8.418	99.4523	6355	222	0.1189	9.8592	630	4	0	0	0	0	54.3779	100	6390	1468	0	0	0	0
Microviruses	MN379648	6328	0	0	0	0	0.0774	3.8717	245	2	0.0638	3.1922	202	2	10.0593	100	6328	248	66.1503	100	6328	1780	41.6754	100	6328	1128	0	0	0	0
Microviruses	MN379649	4992	0	0	0	0	0	0	0	0	0	0	0	0	0	0	0	0	0	0	0	0	14.6254	100	4992	308	0	0	0	0
Microviruses	MN379650	4853	0.0517	5.1721	251	1	0	0	0	0	0	0	0	0	0	0	0	0	2.2839	41.4589	2012	51	11.8471	100	4853	224	0	0	0	0
Microviruses	MN379651	4743	0	0	0	0	0	0	0	0	0.0529	5.292	251	1	0.2115	6.2829	298	4	0	0	0	0	30.9724	100	4743	604	0	0	0	0
circular molecule	MN379546	897	0	0	0	0	45.039	100	897	175	0.2787	27.8707	250	1	0.5485	41.3601	371	3	10.5385	94.7603	850	41	71.2653	92.5307	830	280	0	0	0	0
circular molecule	MN379547	865	0	0	0	0	22.8671	100	865	90	0	0	0	0	3.3607	81.1561	702	13	37.7318	90.8671	786	135	22.1584	92.0231	796	85	0	0	0	0
circular molecule	MN379548	840	0	0	0	0	9.7036	100	840	36	0	0	0	0	0	0	0	0	2.556	58.3333	490	12	4.2202	59.2857	498	20	0	0	0	0
circular molecule	MN379549	2800	0	0	0	0	0	0	0	0	21.0589	100	2800	254	0	0	0	0	1.4807	86.0357	2409	17	0	0	0	0	0	0	0	0
circular molecule	MN379550	807	0	0	0	0	10.8253	100	807	45	5.7695	95.9108	774	19	0.233	11.6481	94	2	1.4312	83.891	677	4	52.5688	100	807	180	0	0	0	0
circular molecule	MN379551	852	0	0	0	0	152.134	100	852	570	285.42	100	852	1025	56.0552	100	852	213	10.0235	99.8826	851	38	273.412	97.5352	831	989	0	0	0	0
circular molecule	MN379552	813	0	0	0	0	109.322	97.417	792	384	0	0	0	0	18.1304	100	813	63	4.7159	100	813	16	23.6728	100	813	89	0	0	0	0
circular molecule	MN379553	869	0	0	0	0	0	0	0	0	0	0	0	0	0	0	0	0	12.3936	100	869	51	137.186	100	869	527	0	0	0	0
circular molecule	MN379554	814	0.2862	28.6241	233	1	40.9423	100	814	148	0	0	0	0	0	0	0	0	12.8771	100	814	48	135.839	100	814	469	0	0	0	0
circular molecule	MN379555	900	0	0	0	0	19.2856	100	900	83	0	0	0	0	0.9767	55.2222	497	4	8.9033	100	900	40	61.7422	100	900	258	0	0	0	0
circular molecule	MN379556	831	0	0	0	0	2.3081	48.9771	407	11	0	0	0	0	0.6029	54.1516	450	2	2.1649	76.8953	639	14	26.7485	100	831	99	0	0	0	0
circular molecule	MN379557	871	0	0	0	0	8.7727	100	871	36	0	0	0	0	0	0	0	0	1.4351	67.1642	585	5	36.6292	99.5408	867	133	0	0	0	0
circular molecule	MN379558	860	0	0	0	0	39.0814	100	860	146	0	0	0	0	0	0	0	0	4.1977	58.1395	500	19	5.736	77.5581	667	29	0	0	0	0
circular molecule	MN379559	832	0	0	0	0	395.297	100	832	1475	100.632	100	832	362	865.145	100	832	3203	2.2716	40.7452	339	10	2.1322	64.5433	537	10	0	0	0	0
circular molecule	MN379560	847	0	0	0	0	584.714	100	847	2128	8.2999	74.3802	630	44	181.407	98.7013	836	690	4.4557	86.1865	730	17	1.4132	36.0094	305	8	0	0	0	0
circular molecule	MN379561	823	0	0	0	0	15.5942	100	823	55	0	0	0	0	0.2989	29.8906	246	1	0.1021	5.1033	42	2	0.158	7.8979	65	2	0	0	0	0
circular molecule	MN379562	819	0	0	0	0	19.8767	100	819	71	0	0	0	0	0	0	0	0	0	0	0	0	0	0	0	0	0	0	0	0
circular molecule	MN379563	863	0.5829	50.5214	436	2	26.416	100	863	106	121.356	100	863	437	48.949	100	863	186	12.9096	99.8841	862	53	20.825	100	863	79	0	0	0	0
circular molecule	MN379564	1110	0	0	0	0	0	0	0	0	7.0514	100	1110	32	0	0	0	0	0	0	0	0	0	0	0	0	0	0	0	0
circular molecule	MN379565	851	0	0	0	0	626.413	100	851	2353	859.954	100	851	3093	1909.03	100	851	6762	117.73	100	851	431	3.7004	44.0658	375	23	0	0	0	0
circular molecule	MN379566	787	0	0	0	0	0	0	0	0	9.8933	100	787	34	13.4053	100	787	46	0.3177	31.7662	250	1	7.4587	91.6137	721	26	0	0	0	0
circular molecule	MN379567	2388	0	0	0	0	62.9024	83.4171	1992	640	16.1893	71.1055	1698	158	39.8811	100	2388	403	9.0921	87.5209	2090	93	61.4255	73.8275	1763	622	0	0	0	0
circular molecule	MN379568	2922	0	0	0	0	0	0	0	0	0	0	0	0	10.1253	99.0418	2894	121	0	0	0	0	10.4107	71.4921	2089	131	0	0	0	0
circular molecule	MN379569	870	0	0	0	0	16.7092	83.5632	727	69	14.9575	96.3218	838	59	26.731	100	870	104	3.7506	87.1264	758	15	16.8632	96.4368	839	66	0	0	0	0
circular molecule	MN379570	864	0	0	0	0	252.9	100	864	923	87.7708	100	864	321	187.374	100	864	711	2.0347	43.287	374	11	5.1956	63.3102	547	26	0	0	0	0
circular molecule	MN379571	821	0	0	0	0	18.0853	78.6845	646	76	50.6931	77.4665	636	173	60.5907	100	821	222	11.9671	100	821	46	0.3045	30.4507	250	1	0	0	0	0
circular molecule	MN379572	3812	0	0	0	0	0	0	0	0	0	0	0	0	0	0	0	0	18.9363	99.2917	3785	301	0	0	0	0	0	0	0	0
circular molecule	MN379573	864	0	0	0	0	50.772	100	864	234	38.9919	90.162	779	150	28.4641	95.9491	829	110	40.0625	100	864	146	57.9688	98.6111	852	213	0	0	0	0
circular molecule	MN379574	827	0	0	0	0	0	0	0	0	0	0	0	0	0	0	0	0	11.2938	100	827	41	0	0	0	0	0	0	0	0
circular molecule	MN379575	763	0	0	0	0	2.3277	57.7982	441	8	0	0	0	0	0	0	0	0	11.3054	100	763	36	77.9541	100	763	261	0	0	0	0
circular molecule	MN379576	2386	0	0	0	0	49.5507	79.3378	1893	488	9.3596	71.5423	1707	91	17.3198	77.2003	1842	165	6.2976	100	2386	55	292.444	100	2386	2841	0	0	0	0
circular molecule	MN379577	2923	0	0	0	0	0.0859	8.5871	251	1	0	0	0	0	2.6302	67.1228	1962	32	0	0	0	0	31.0434	100	2923	373	0	0	0	0
circular molecule	MN379578	858	0.5816	49.3007	423	2	228.728	100	858	962	781.495	100	858	2859	1153.17	100	858	4345	21.7832	99.0676	850	81	389.651	100	858	1394	0	0	0	0
circular molecule	MN379579	869	0	0	0	0	3.2934	75.2589	654	17	1.7491	43.7284	380	8	4.1151	71.3464	620	15	1.1507	69.7353	606	5	57.8585	100	869	258	0	0	0	0
circular molecule	MN379580	851	0	0	0	0	0.9354	59.812	509	4	0	0	0	0	0	0	0	0	0	0	0	0	49.4313	100	851	182	0	0	0	0
circular molecule	MN379581	847	0	0	0	0	0.2184	21.8418	185	1	0	0	0	0	0	0	0	0	0.1417	7.0838	60	2	13.6919	100	847	52	0	0	0	0
circular molecule	MN379582	820	0	0	0	0	6.1524	100	820	22	0	0	0	0	3.0951	45.6098	374	10	8.3768	100	820	31	19.7634	100	820	74	0	0	0	0
circular molecule	MN379583	809	0	0	0	0	28.5674	100	809	99	0	0	0	0	0	0	0	0	0	0	0	0	60.9061	100	809	212	0	0	0	0
